# Supplementary material for: Forest cover mediates large and medium-sized mammal occurrence in a critical link of the Mesoamerican Biological Corridor
Source: PLoS One. 2021 Mar 23;16(3):e0249072. doi: 10.1371/journal.pone.0249072 (PMC7996086; doi:10.1371/journal.pone.0249072)
Supplement: S2 File — Barbilla-Destierro Biological Corridor (Corridor) and portions of Central Volcanic Cordillera (CVC) and Talamanca-Cordillera Central (TC) Jaguar Conservation Units (JCUs), surveyed with camera traps from 2013–2017. (XLSX) [file pone.0249072.s002.xlsx]

## Sheet: Table
	Model	npar	AGOUTI-neg2ll	warn.conv	ARMADILLO_NINE-neg2ll	warn.conv	ARMADILLO_NNT-neg2ll	warn.conv	CLP_neg2ll	warn.conv	COATI_neg2ll	warn.conv	COYOTE_neg2ll	warn.conv	FOX_neg2ll	warn.conv	GRISON_neg2ll	warn.conv	JAGUAR_neg2ll	warn.conv	JAGUARUNDI_neg2ll	warn.conv	MARGAY_neg2ll	warn.conv	OCELOT_neg2ll	warn.conv	ONCILLA_neg2ll	warn.conv	OPOSSUM_neg2ll	warn.conv	PACA_neg2ll	warn.conv	PIG_neg2ll	warn.conv	PUMA_neg2ll	warn.conv	RABBIT_neg2ll	warn.conv	RACCOON_neg2ll	warn.conv	RBD_neg2ll	warn.conv	SKUNK_neg2ll	warn.conv	TAMANDUA_neg2ll	warn.conv	TAPIR_neg2ll	warn.conv	TAYRA_neg2ll
43	psi(evi P forest_2 P rugged P distpa P human)p(effort)	8	759.088	0	918.164	0	72.7995	0	157.588	0	767.667	0	409.925	0	12.891	0	92.7084	0	237.265	0	362.875	0	343.214	0	896.425	0	46.6239	0	591.046	0	299.09	0	169.522	0	369.414	0	185.075	0	459.706	0	227.356	0	239.834	0	163.259	0	150.138	0	555.65
40	psi(elev P forest_1 P rugged P distpa P human)p(effort)	8	753.839	0	913.645	0	71.6913	0	168.099	0	772.584	0	401.878	0	12.891	0	94.7072	0	236.804	0	357.544	0	332.883	0	898.783	0	38.1116	0	589.694	0	297.057	0	168.3	0	373.533	0	188.591	0	459.49	0	231.119	0	245.073	0	163.362	0	150.343	0	567.94
41	psi(elev P forest_2 P rugged P distpa P human)p(effort)	8	753.56	0	920.891	0	75.0245	0	159.584	0	767.599	0	408.533	0	12.891	0	94.6695	0	233.356	0	357.544	0	339.747	0	896.458	0	38.1116	0	589.718	0	297.147	0	169.226	0	370.822	0	190.227	0	462.412	0	231.524	0	242.876	0	162.996	0	151.687	0	568.785
67	psi(evi P forest_2 P rugged P distjcu P human)p(effort)	8	758.948	0	918.178	0	73.7394	0	162.842	0	767.449	0	409.829	0	12.891	0	86.1138	0	229.729	0	358.217	0	337.069	0	905.343	0	46.6239	0	591.042	0	300.454	0	172.685	0	369.273	0	186.19	0	460.084	0	228.208	0	245.189	0	158.629	0	156.869	0	559.717
42	psi(evi P forest_1 P rugged P distpa P human)p(effort)	8	759.853	0	914.106	0	71.2848	0	168.719	0	767.545	0	405.188	0	12.891	0	93.1177	0	235.613	0	362.875	0	341.903	0	896.877	0	46.6239	0	591.475	0	298.837	0	168.431	0	372.512	0	185.856	0	458.583	0	229.634	0	242.922	0	164.45	0	149.471	0	560.593
64	psi(elev P forest_1 P rugged P distjcu P human)p(effort)	8	753.966	0	913.678	0	73.8654	0	162.963	0	766.281	0	402.019	0	12.891	0	93.7281	0	235.053	0	365.876	0	332.541	0	901.259	0	38.1116	0	588.777	0	298.567	0	169.11	0	371.24	0	187.681	0	459.777	0	230.621	0	247.393	0	162.922	0	159.222	0	571.472
66	psi(evi P forest_1 P rugged P distjcu P human)p(effort)	8	760.21	0	913.812	0	72.7267	0	164.884	0	766.969	0	404.964	0	12.891	0	87.4153	0	234.677	0	360.819	0	334.292	0	901.348	0	46.6239	0	591.446	0	300.598	0	170.673	0	370.943	0	186.416	0	458.439	0	229.09	0	247.305	0	161.475	0	157.678	0	567.459
1	psi(elev P forest_1 P rugged P distpa)p(effort)	7	754.213	0	913.884	0	71.7499	0	168.1	0	767.497	0	403.861	0	12.891	0	95.2825	0	236.903	0	357.93	0	334.278	0	899.033	0	38.1116	0	590.688	0	297.201	0	173.136	0	373.678	0	188.889	0	462.927	0	231.835	0	250.074	0	162.359	0	153.587	0	572.806
46	psi(elev P forest_1 P distpa P human)p(effort)	7	753.922	0	913.765	0	74.0051	0	168.38	0	767.527	0	401.884	0	12.891	0	97.8097	0	237.964	0	362.12	0	333.158	0	898.931	0	38.1116	0	589.699	0	297.456	0	169.906	0	374.632	0	190.972	0	459.852	0	232.521	0	246.902	0	162.263	0	157.159	0	568.482
65	psi(elev P forest_2 P rugged P distjcu P human)p(effort)	8	753.746	0	921.045	0	76.1296	0	162.151	0	766.608	0	408.057	0	12.891	0	93.6411	0	229.52	0	354.652	0	336.868	0	906.009	0	38.1116	0	588.879	0	298.329	0	172.2	0	370.226	0	189.861	0	463.087	0	231.077	0	245.128	0	164.334	0	160.317	0	571.07
2	psi(elev P forest_2 P rugged P distpa)p(effort)	7	753.91	0	920.952	0	75.399	0	160.868	0	767.696	0	410.071	0	12.891	0	95.2372	0	233.368	0	357.93	0	339.963	0	897.658	0	38.1116	0	590.713	0	297.259	0	174.047	0	371.029	0	190.4	0	464.414	0	231.466	0	247.951	0	162.359	0	155.938	0	572.845
68	psi(elev P distsettle_all P rugged P distjcu P human)p(effort)	8	750.557	0	925.869	0	76.0403	0	162.091	0	766.004	0	410.087	0	12.891	0	93.4567	0	236.913	0	355.608	0	329.27	0	906.081	0	40.5177	0	588.342	0	289.639	0	177.134	0	372.731	0	189.635	0	469.178	0	227.587	0	243.001	0	163.376	0	163.666	0	567.675
47	psi(elev P forest_2 P distpa P human)p(effort)	7	753.798	0	920.921	0	76.0767	0	161.485	0	767.636	0	408.598	0	12.891	0	97.7862	0	235.81	0	364.906	0	340.24	0	896.543	0	38.1116	0	589.738	0	297.406	0	170.068	0	372.471	0	191.736	0	462.415	0	232.802	0	243.429	0	159.897	0	160.523	0	567.71
73	psi(elev P forest_1 P distjcu P human)p(effort)	7	754.493	0	914.577	0	76.3371	0	163.382	0	766.543	0	402.065	0	12.891	0	97.279	0	237.578	0	362.12	0	332.812	0	904.753	0	38.1116	0	588.782	0	299.171	0	171.011	0	372.318	0	191.376	0	460.529	0	232.865	0	247.434	0	162.922	0	160.245	0	572.566
25	psi(elev P forest_1 P rugged P distjcu)p(effort)	7	754.416	0	913.843	0	73.9629	0	162.98	0	766.303	0	404.124	0	12.891	0	94.0491	0	235.055	0	358.572	0	333.814	0	901.284	0	38.1116	0	590.115	0	298.694	0	176.97	0	371.349	0	188.136	0	463.045	0	231.931	0	250.467	0	169.587	0	161.881	0	573.63
51	psi(elev P forest_2 P rugged P human)p(effort)	7	754.492	0	921.312	0	76.6352	0	159.112	0	767.6	0	408.619	0	12.891	0	94.6702	0	233.359	0	356.284	0	340.091	0	907.073	0	38.1116	0	590.189	0	305.261	0	173.353	0	371.222	0	190.365	0	463.482	0	231.54	0	246.225	0	162.691	0	160.346	0	571.079
4	psi(evi P forest_2 P rugged P distpa)p(effort)	7	759.645	0	918.241	0	72.9786	0	163.633	0	767.754	0	411.99	0	12.891	0	93.3115	0	237.265	0	367.623	0	343.271	0	897.639	0	46.6239	0	592.132	0	299.234	0	174.032	0	369.664	0	185.274	0	462.707	0	229.389	0	248.031	0	160.04	0	156.351	0	568.144
28	psi(evi P forest_2 P rugged P distjcu)p(effort)	7	759.376	0	918.3	0	73.832	0	162.856	0	767.503	0	411.772	0	12.891	0	92.6269	0	230.139	0	360.41	0	337.801	0	905.801	0	46.6239	0	592.167	0	300.803	0	176.567	0	369.445	0	186.451	0	462.996	0	229.754	0	248.953	0	163.65	0	161.545	0	568.313
50	psi(elev P forest_1 P rugged P human)p(effort)	7	755.416	0	913.914	0	74.9158	0	168.225	0	767.392	0	402.022	0	12.891	0	94.73	0	237.169	0	362.898	0	339.136	0	905.45	0	38.1116	0	590.443	0	306.389	0	170.77	0	373.533	0	188.827	0	460.066	0	231.372	0	247.608	0	168.604	0	159.302	0	571.645
3	psi(evi P forest_1 P rugged P distpa)p(effort)	7	760.4	0	914.212	0	71.2901	0	168.761	0	767.68	0	408.085	0	12.891	0	93.6464	0	235.613	0	367.894	0	342.589	0	897.893	0	46.6239	0	592.557	0	299.044	0	172.928	0	372.657	0	186.032	0	462.536	0	230.091	0	249.981	0	164.29	0	155.268	0	569.833
69	psi(evi P distsettle_all P rugged P distjcu P human)p(effort)	8	754.649	0	923.655	0	73.5675	0	166.593	0	768.399	0	413.64	0	12.891	0	92.4791	0	235.564	0	359.945	0	333.448	0	906.407	0	46.6239	0	588.883	0	292.764	0	179.323	0	373.762	0	186.39	0	469.221	0	223.211	0	245.087	0	163.093	0	160.704	0	566.693
49	psi(evi P forest_2 P distpa P human)p(effort)	7	759.187	0	918.296	0	74.4367	0	164.456	0	767.813	0	410.221	0	12.891	0	97.3458	0	237.265	0	370.463	0	344.682	0	896.527	0	46.6239	0	591.452	0	299.822	0	170.974	0	371.3	0	186.239	0	459.71	0	232.762	0	243.392	0	163.916	0	165.04	0	560.593
27	psi(evi P forest_1 P rugged P distjcu)p(effort)	7	760.766	0	913.959	0	72.7304	0	164.919	0	767.034	0	407.755	0	12.891	0	92.8238	0	234.699	0	363.397	0	336.931	0	901.36	0	46.6239	0	592.62	0	300.924	0	174.871	0	371.061	0	186.654	0	462.331	0	230.184	0	250.467	0	169.168	0	161.316	0	569.744
48	psi(evi P forest_1 P distpa P human)p(effort)	7	760.375	0	914.885	0	73.2644	0	169.462	0	767.87	0	406.4	0	12.891	0	97.5216	0	235.613	0	371.344	0	342.941	0	897.16	0	46.6239	0	591.955	0	300.261	0	170.952	0	374.026	0	186.569	0	458.857	0	232.03	0	246.513	0	163.373	0	163.19	0	560.593
7	psi(elev P forest_1 P distpa)p(effort)	6	754.278	0	914.323	0	74.011	0	168.413	0	767.625	0	403.864	0	12.891	0	98.1085	0	238.295	0	366.443	0	334.333	0	899.089	0	38.1116	0	590.697	0	297.538	0	175.163	0	374.966	0	191.16	0	463.326	0	234.787	0	250.361	0	164.964	0	159.159	0	573.625
26	psi(elev P forest_2 P rugged P distjcu)p(effort)	7	754.161	0	921.045	0	76.4305	0	162.154	0	766.624	0	409.808	0	12.891	0	93.9171	0	229.919	0	356.907	0	337.411	0	906.755	0	38.1116	0	590.224	0	298.44	0	177.788	0	370.378	0	190.129	0	465.184	0	232.147	0	248.907	0	170.022	0	164.435	0	574.007
74	psi(elev P forest_2 P distjcu P human)p(effort)	7	754.523	0	921.221	0	77.4388	0	164.979	0	770.306	0	408.159	0	12.891	0	97.3979	0	235.467	0	359.55	0	336.924	0	906.615	0	38.1116	0	588.881	0	299.108	0	172.318	0	371.425	0	192.166	0	463.147	0	232.94	0	245.131	0	161.135	0	163.829	0	572.3
53	psi(evi P forest_2 P rugged P human)p(effort)	7	759.136	0	918.188	0	74.2026	0	160.304	0	767.718	0	409.925	0	12.891	0	92.7202	0	233.684	0	373.227	0	343.248	0	910.093	0	46.6239	0	591.102	0	305.996	0	173.445	0	369.786	0	186.192	0	460.191	0	228.214	0	246.249	0	166.609	0	156.882	0	566.678
34	psi(elev P forest_1 P distjcu)p(effort)	6	754.891	0	915.389	0	76.3607	0	163.384	0	766.549	0	404.178	0	12.891	0	97.4101	0	237.699	0	364.132	0	335.352	0	904.759	0	38.1116	0	590.12	0	299.323	0	177.09	0	372.647	0	191.7	0	463.765	0	234.45	0	250.593	0	169.611	0	162.339	0	574.044
29	psi(elev P distsettle_all P rugged P distjcu)p(effort)	7	750.58	0	925.879	0	76.6251	0	166.694	0	766.02	0	411.286	0	12.891	0	93.6969	0	236.99	0	369.752	0	329.309	0	908.048	0	40.5177	0	589.106	0	289.641	0	181.185	0	372.746	0	189.971	0	471.36	0	227.914	0	244.805	0	164.727	0	165.511	0	570.253
60	psi(elev P rugged P distsettle_all P human)p(effort)	7	750.594	0	928.205	0	76.0742	0	165.03	0	768.34	0	410.783	0	12.891	0	94.7129	0	238.196	0	358.274	0	329.289	0	906.56	0	40.5177	0	588.455	0	291.241	0	179.808	0	377.381	0	190.215	0	473	0	227.944	0	245.71	0	163.376	0	167.801	0	571.136
8	psi(elev P forest_2 P distpa)p(effort)	6	754.125	0	920.958	0	76.2905	0	161.994	0	767.722	0	410.121	0	12.891	0	98.1272	0	236.062	0	365.996	0	340.462	0	897.69	0	38.1116	0	590.742	0	297.475	0	175.41	0	373.093	0	191.914	0	464.416	0	235.973	0	248.323	0	164.514	0	163.73	0	575.042
30	psi(evi P distsettle_all P rugged P distjcu)p(effort)	7	754.657	0	923.655	0	74.1146	0	164.988	0	768.426	0	414.577	0	12.891	0	87.1294	0	235.731	0	368.642	0	333.653	0	907.436	0	46.6239	0	589.454	0	292.764	0	181.696	0	373.844	0	186.624	0	471.015	0	223.803	0	247.319	0	166.802	0	164.514	0	570.615
76	psi(evi P forest_1 P distjcu P human)p(effort)	7	760.484	0	914.875	0	74.6054	0	168.968	0	767.777	0	406.289	0	12.891	0	98.0954	0	236.056	0	364.656	0	335.02	0	909.313	0	48.1374	0	591.889	0	300.646	0	171.761	0	371.951	0	186.51	0	459.219	0	231.946	0	247.336	0	162.922	0	163.469	0	570.049
12	psi(elev P forest_2 P rugged)p(effort)	6	754.74	0	921.315	0	77.1037	0	159.112	0	767.697	0	410.121	0	12.891	0	95.2606	0	233.369	0	359.712	0	340.322	0	907.938	0	38.1116	0	591.145	0	305.285	0	178.64	0	371.467	0	190.481	0	465.363	0	232.256	0	249.516	0	164.991	0	164.436	0	574.065
77	psi(evi P forest_2 P distjcu P human)p(effort)	7	758.956	0	918.481	0	75.1174	0	163.33	0	767.907	0	410.063	0	12.891	0	98.5176	0	237.265	0	364.656	0	337.385	0	906.146	0	48.1374	0	591.459	0	300.457	0	172.843	0	370.41	0	186.368	0	460.276	0	232.652	0	245.206	0	159.583	0	165.017	0	569.976
52	psi(evi P forest_1 P rugged P human)p(effort)	7	760.229	0	914.134	0	73.3129	0	168.739	0	767.546	0	405.217	0	12.891	0	93.2583	0	236.985	0	374.723	0	344.509	0	908.537	0	46.6239	0	591.733	0	306.67	0	171.191	0	372.513	0	186.505	0	458.745	0	228.428	0	247.574	0	167.427	0	157.678	0	567.472
75	psi(elev P distsettle_all P distjcu P human)p(effort)	7	750.757	0	926.408	0	76.5355	0	162.091	0	766.012	0	410.165	0	12.891	0	97.5554	0	239.47	0	370.295	0	329.836	0	907.85	0	40.5177	0	588.529	0	289.929	0	177.136	0	375.488	0	192.59	0	469.299	0	228.472	0	245.752	0	164.147	0	169.45	0	572.275
61	psi(evi P rugged P distsettle_all P human)p(effort)	7	755.658	0	923.993	0	73.5686	0	165.031	0	768.885	0	413.81	0	12.891	0	93.2628	0	238.41	0	371.239	0	334.124	0	909.463	0	46.6239	0	589.008	0	293.26	0	181.048	0	375.685	0	186.752	0	470.468	0	224.622	0	246.592	0	165.812	0	160.944	0	567.042
11	psi(elev P forest_1 P rugged)p(effort)	6	755.685	0	914.031	0	75.2095	0	168.23	0	767.52	0	404.126	0	12.891	0	95.3573	0	237.216	0	366.718	0	339.827	0	905.953	0	38.1116	0	591.373	0	306.389	0	177.376	0	373.682	0	189.087	0	463.29	0	232.148	0	250.535	0	173.42	0	161.907	0	573.657
14	psi(evi P forest_2 P rugged)p(effort)	6	759.683	0	918.302	0	74.5668	0	163.767	0	767.802	0	411.991	0	12.891	0	93.3482	0	233.692	0	373.418	0	343.303	0	911.404	0	46.6239	0	592.179	0	305.999	0	177.776	0	370.034	0	186.452	0	463.062	0	229.762	0	249.525	0	162.898	0	161.546	0	569.112
10	psi(evi P forest_2 P distpa)p(effort)	6	759.775	0	918.306	0	74.5627	0	164.661	0	767.89	0	412.383	0	12.891	0	97.5539	0	241.609	0	371.041	0	344.795	0	897.683	0	46.6239	0	592.56	0	299.916	0	175.741	0	372.038	0	186.511	0	462.721	0	234.153	0	248.567	0	169.655	0	166.846	0	568.188
13	psi(evi P forest_1 P rugged)p(effort)	6	760.769	0	914.22	0	73.3539	0	168.766	0	767.68	0	408.156	0	12.891	0	93.8543	0	237.026	0	374.798	0	344.515	0	909.06	0	46.6239	0	592.775	0	306.708	0	175.361	0	372.657	0	186.733	0	462.616	0	230.209	0	250.566	0	164.691	0	161.319	0	569.902
36	psi(elev P distsettle_all P distjcu)p(effort)	6	750.77	0	926.42	0	77.0218	0	166.859	0	766.026	0	411.315	0	12.891	0	97.6229	0	239.483	0	366.046	0	329.897	0	908.879	0	40.5177	0	589.376	0	289.929	0	181.185	0	375.776	0	192.76	0	471.39	0	228.774	0	247.806	0	165.694	0	171.482	0	575.06
35	psi(elev P forest_2 P distjcu)p(effort)	6	754.885	0	921.237	0	77.586	0	162.628	0	766.697	0	409.887	0	12.891	0	97.5333	0	235.482	0	365.396	0	337.564	0	907.237	0	38.1116	0	590.226	0	299.257	0	177.791	0	371.914	0	192.438	0	465.291	0	235.631	0	248.978	0	173.163	0	166.982	0	575.537
9	psi(evi P forest_1 P distpa)p(effort)	6	760.99	0	915.467	0	73.2651	0	170.102	0	767.99	0	409.398	0	12.891	0	97.6718	0	235.613	0	371.807	0	343.608	0	897.909	0	46.6239	0	593.052	0	300.368	0	175.699	0	374.529	0	186.807	0	462.811	0	233.777	0	250.331	0	169.838	0	164.664	0	570.875
54	psi(elev P rugged P distrd P human)p(effort)	7	757.717	0	925.855	0	76.6817	0	169.446	0	768.608	0	411.428	0	12.891	0	94.8052	0	242.088	0	359.766	0	334.911	0	907.299	0	38.1116	0	589.447	0	296.834	0	184.047	0	377.796	0	188.429	0	473.81	0	228.969	0	247.137	0	162.306	0	166.531	0	570.697
71	psi(forest_2 P rugged P distjcu P human)p(effort)	7	759.802	0	922.253	0	77.9486	0	162.902	0	767.467	0	410.043	0	12.891	0	93.678	0	229.884	0	361.257	0	337.07	0	906.049	0	49.3232	0	591.044	0	309.612	0	176.185	0	370.394	0	201.51	0	463.916	0	231.517	0	245.208	0	163.246	0	166.758	0	572.654
78	psi(evi P distsettle_all P distjcu P human)p(effort)	7	754.956	0	925.352	0	74.3435	0	169.88	0	768.667	0	414.094	0	12.891	0	98.4597	0	239.129	0	366.108	0	333.479	0	910.299	0	44.9719	0	589.815	0	292.832	0	179.73	0	375.344	0	186.434	0	469.297	0	225.935	0	246.934	0	163.093	0	166.39	0	569.577
45	psi(forest_2 P rugged P distpa P human)p(effort)	7	760.679	0	922.301	0	77.4557	0	162.336	0	767.696	0	410.056	0	12.891	0	95.0489	0	236.612	0	366.679	0	346.609	0	896.489	0	51.3471	0	591.048	0	301.859	0	170.465	0	373.291	0	206.811	0	466.379	0	232.751	0	242.915	0	158.401	0	163.657	0	573.721
72	psi(distsettle_all P rugged P distjcu P human)p(effort)	7	755.429	0	925.872	0	76.4764	0	167.468	0	768.588	0	413.641	0	12.891	0	93.5424	0	238.879	0	361.257	0	334.806	0	906.51	0	38.1116	0	588.98	0	299.604	0	183.011	0	373.871	0	202.293	0	469.951	0	229.648	0	247.447	0	163.817	0	163.947	0	568.328
37	psi(evi P forest_1 P distjcu)p(effort)	6	761.063	0	915.633	0	74.6069	0	167.19	0	767.824	0	409.199	0	12.891	0	98.1791	0	236.098	0	369.676	0	337.559	0	905.718	0	48.1374	0	593.038	0	300.963	0	176.246	0	372.31	0	186.742	0	463	0	233.56	0	250.581	0	169.205	0	164.793	0	571.509
21	psi(elev P rugged P distsettle_all)p(effort)	6	750.605	0	928.231	0	76.6254	0	166.182	0	768.459	0	411.674	0	12.891	0	95.3219	0	238.196	0	367.294	0	329.344	0	908.148	0	40.5177	0	589.115	0	291.254	0	184.959	0	377.766	0	190.363	0	474.097	0	228.424	0	248.179	0	169.384	0	170.311	0	573.718
62	psi(elev P rugged P distsettle_major P human)p(effort)	7	755.401	0	928.386	0	76.6816	0	159.486	0	767.706	0	401.016	0	12.891	0	93.815	0	243.179	0	363.454	0	338.753	0	907.802	0	40.5177	0	589.105	0	305.002	0	185.971	0	374.761	0	189.09	0	473.405	0	231.231	0	248.243	0	167.425	0	165.236	0	570.303
58	psi(elev P rugged P denssettle P human)p(effort)	7	756.281	0	928.873	0	76.5958	0	169.621	0	767.296	0	417.185	0	12.891	0	92.5896	0	239.625	0	368.249	0	339.058	0	907.65	0	38.1116	0	586.816	0	309.625	0	174.434	0	372.145	0	188.952	0	465.824	0	230.065	0	247.619	0	164.353	0	165.937	0	571.822
63	psi(evi P rugged P distsettle_major P human)p(effort)	7	762.108	0	927.084	0	74.2532	0	159.037	0	768.332	0	406.099	0	12.891	0	82.7113	0	243.618	0	373.636	0	343.331	0	912.896	0	43.1802	0	590.337	0	303.671	0	186.629	0	374.044	0	186.465	0	472.186	0	228.361	0	248.793	0	166.866	0	160.617	0	567.399
38	psi(evi P forest_2 P distjcu)p(effort)	6	759.387	0	918.493	0	75.1548	0	164.429	0	767.947	0	412.063	0	12.891	0	98.614	0	234.742	0	369.551	0	338.159	0	906.584	0	48.1374	0	592.564	0	300.809	0	176.928	0	370.96	0	186.614	0	463.195	0	233.969	0	249.08	0	164.648	0	166.672	0	571.969
44	psi(forest_1 P rugged P distpa P human)p(effort)	7	762.675	0	914.132	0	76.3967	0	168.726	0	767.552	0	405.442	0	12.891	0	95.0452	0	241.674	0	362.875	0	347.025	0	901.635	0	53.9473	0	591.485	0	302.952	0	171.741	0	374.636	0	209.345	0	462.294	0	232.118	0	246.926	0	162.929	0	155.667	0	573.429
22	psi(evi P rugged P distsettle_all)p(effort)	6	755.778	0	924.001	0	74.1983	0	170.797	0	768.98	0	414.882	0	12.891	0	93.8575	0	238.413	0	371.274	0	334.205	0	912.085	0	46.6239	0	589.721	0	293.282	0	185.099	0	375.997	0	186.932	0	471.867	0	225.417	0	249.018	0	165.296	0	165.252	0	571.352
56	psi(elev P rugged P distpa P human)p(effort)	7	755.135	0	933.005	0	76.2527	0	177.495	0	768.363	0	416.933	0	12.891	0	94.8538	0	239.483	0	357.544	0	338.858	0	902.753	0	40.5177	0	589.722	0	297.302	0	171.788	0	379.115	0	190.826	0	476.534	0	231.528	0	248.447	0	163.024	0	165.239	0	571.161
70	psi(forest_1 P rugged P distjcu P human)p(effort)	7	762.839	0	913.818	0	77.4222	0	165.471	0	767.113	0	405.086	0	12.891	0	93.7281	0	240.027	0	365.876	0	334.79	0	902.295	0	51.5893	0	591.534	0	314.094	0	180.161	0	371.247	0	205.413	0	460.848	0	231.075	0	247.497	0	161.475	0	165.817	0	572.581
57	psi(evi P rugged P distpa P human)p(effort)	7	766.342	0	930.167	0	73.9013	0	171.268	0	769.378	0	426.067	0	12.891	0	93.2292	0	241.965	0	362.875	0	344.075	0	906.672	0	46.6239	0	591.657	0	301.721	0	173.712	0	377.568	0	186.365	0	474.837	0	229.937	0	248.758	0	164.413	0	158.334	0	560.593
39	psi(evi P distsettle_all P distjcu)p(effort)	6	754.981	0	925.367	0	74.7242	0	170.626	0	768.69	0	415.237	0	12.891	0	98.5242	0	239.17	0	369.452	0	333.686	0	911.629	0	44.9719	0	590.453	0	292.834	0	182.07	0	375.63	0	186.668	0	471.146	0	226.49	0	249.06	0	166.802	0	168.523	0	573.276
59	psi(evi P rugged P denssettle P human)p(effort)	7	764.904	0	926.635	0	74.1979	0	170.912	0	768.052	0	424.008	0	12.891	0	86.1205	0	240.561	0	373.608	0	342.243	0	913.497	0	46.6239	0	588.336	0	311.796	0	174.24	0	371.104	0	186.671	0	464.128	0	226.539	0	247.968	0	168.219	0	160.41	0	567.427
15	psi(elev P rugged P distrd)p(effort)	6	758.03	0	925.95	0	77.1452	0	169.446	0	768.697	0	412.997	0	12.891	0	95.4233	0	242.143	0	362.912	0	335.282	0	907.642	0	40.5177	0	590.244	0	297.06	0	188.861	0	378.195	0	188.66	0	475.074	0	229.593	0	249.092	0	166.835	0	169.616	0	574.586
32	psi(forest_2 P rugged P distjcu)p(effort)	6	760.281	0	922.26	0	78.1527	0	162.908	0	767.517	0	411.89	0	12.891	0	94.0051	0	230.43	0	363.397	0	337.826	0	906.757	0	50.6132	0	592.173	0	309.742	0	180.245	0	370.521	0	201.619	0	466.125	0	232.601	0	249.049	0	170.022	0	169.693	0	575.713
55	psi(evi P rugged P distrd P human)p(effort)	7	765.062	0	922.938	0	74.1715	0	169.446	0	769.522	0	416.929	0	12.891	0	93.2062	0	241.096	0	374.84	0	338.002	0	913.414	0	46.6239	0	590.527	0	299.817	0	185.758	0	376.67	0	186.34	0	471.472	0	226.177	0	247.757	0	167.302	0	159.343	0	566.078
19	psi(elev P rugged P denssettle)p(effort)	6	756.342	0	928.876	0	77.036	0	169.621	0	767.504	0	417.866	0	12.891	0	93.457	0	239.626	0	368.794	0	339.556	0	908.497	0	38.1116	0	587.347	0	309.86	0	180.457	0	373.128	0	189.497	0	466.46	0	229.619	0	250.681	0	170.022	0	169.612	0	574.816
6	psi(forest_2 P rugged P distpa)p(effort)	6	761.41	0	922.467	0	77.6247	0	165.471	0	767.794	0	412.018	0	12.891	0	95.549	0	236.744	0	368.172	0	346.829	0	897.673	0	52.1355	0	592.135	0	302.126	0	174.263	0	373.595	0	207.271	0	467.822	0	233.503	0	248.031	0	162.388	0	168.391	0	576.461
23	psi(elev P rugged P distsettle_major)p(effort)	6	755.802	0	928.391	0	77.1555	0	159.563	0	767.757	0	403.02	0	12.891	0	94.3105	0	243.182	0	369.924	0	339.31	0	908.508	0	40.5177	0	590.143	0	305.095	0	189.78	0	374.952	0	189.194	0	475.12	0	231.017	0	250.799	0	173.938	0	168.297	0	573.486
17	psi(elev P rugged P distpa)p(effort)	6	755.692	0	933.013	0	76.6361	0	177.505	0	768.439	0	418.601	0	12.891	0	95.3534	0	239.61	0	357.93	0	339.798	0	903.421	0	40.5177	0	590.716	0	297.426	0	176.108	0	379.378	0	190.842	0	478.047	0	234.728	0	251.097	0	165.378	0	166.937	0	574.599
33	psi(distsettle_all P rugged P distjcu)p(effort)	6	755.45	0	925.881	0	77.0402	0	168.365	0	768.605	0	414.585	0	12.891	0	93.8411	0	239	0	369.767	0	335.172	0	909.173	0	40.5177	0	589.557	0	299.618	0	185.852	0	373.945	0	202.297	0	471.787	0	230.175	0	249.002	0	173.111	0	166.187	0	571.284
31	psi(forest_1 P rugged P distjcu)p(effort)	6	763.758	0	913.962	0	77.508	0	165.569	0	767.172	0	408.283	0	12.891	0	94.0627	0	240.149	0	360.587	0	337.041	0	902.34	0	53.8737	0	592.739	0	314.515	0	182.239	0	371.358	0	205.633	0	463.734	0	232.293	0	250.508	0	169.606	0	168.624	0	575.772
5	psi(forest_1 P rugged P distpa)p(effort)	6	763.649	0	914.223	0	76.5231	0	168.761	0	767.684	0	408.925	0	12.891	0	95.5512	0	242.419	0	368.605	0	347.251	0	901.754	0	55.2164	0	592.598	0	303.504	0	174.042	0	374.856	0	209.883	0	464.743	0	233.192	0	250.13	0	165.623	0	159.749	0	576.452
20	psi(evi P rugged P denssettle)p(effort)	6	765.106	0	926.636	0	74.536	0	170.921	0	768.199	0	424.865	0	12.891	0	91.8174	0	240.569	0	373.654	0	342.245	0	914.837	0	46.6239	0	588.913	0	311.922	0	180.093	0	371.908	0	186.876	0	465.135	0	227.595	0	250.926	0	165.205	0	164.9	0	568.959
24	psi(evi P rugged P distsettle_major)p(effort)	6	762.96	0	927.146	0	74.7192	0	159.112	0	768.395	0	408.944	0	12.891	0	92.484	0	243.668	0	373.973	0	343.383	0	914.331	0	46.6239	0	591.445	0	303.726	0	189.617	0	374.243	0	186.727	0	474.165	0	229.6	0	251.209	0	173.634	0	164.711	0	571.101
16	psi(evi P rugged P distrd)p(effort)	6	765.609	0	922.943	0	74.5627	0	169.446	0	769.582	0	418.664	0	12.891	0	93.8913	0	241.096	0	374.846	0	338.308	0	914.733	0	46.6239	0	591.377	0	299.872	0	189.347	0	377.008	0	186.526	0	473.051	0	227.225	0	249.661	0	175.958	0	164.156	0	569.75
18	psi(evi P rugged P distpa)p(effort)	6	766.997	0	930.25	0	74.3796	0	171.268	0	769.414	0	427.904	0	12.891	0	93.7058	0	242.073	0	368.562	0	344.089	0	907.853	0	46.6239	0	592.763	0	301.871	0	177.405	0	377.697	0	186.514	0	476.679	0	231.886	0	251.361	0	166.189	0	161.572	0	571.67
79	psi()p(effort)	3	773.485	0	934.324	0	78.9619	0	181.501	0	769.623	0	434.478	0	21.861	0	98.91	0	257.857	0	377.074	0	354.835	0	922.504	0	64.4478	0	593.459	0	329.335	0	195.019	0	391.55	0	212.631	0	483.836	0	247.553	0	251.997	0	179.128	0	184.647	0	583.951
[truncated: 8 more columns]
